# Supplementary material for: Impact of nitrogen fertilization on soil microbial diversity, its mediated enzyme activities, and stem nematode population in sweet potato fields
Source: Front Microbiol. 2025 Apr 15;16:1528575. doi: 10.3389/fmicb.2025.1528575 (PMC12037629; doi:10.3389/fmicb.2025.1528575)
Supplement: Supplementary file 1 [file Table_1.XLSX]

## Sheet: Sheet1
Urease		Absorbance	Concentration	Urease activity(mg·g-1·d-1)
	CK	0.429	0.156409	0.31
	CK	0.371	0.134983	0.27
	CK	0.427	0.15567	0.31
	N40	0.444	0.16195	0.32
	N40	0.468	0.170816	0.34
	N40	0.455	0.166014	0.33
	N20	0.528	0.192981	0.39
	N20	0.506	0.184854	0.37
	N20	0.531	0.194089	0.39
	N10	0.54	0.197414	0.39
	N10	0.581	0.21256	0.43
	N10	0.571	0.208866	0.42
	N0	0.456	0.166383	0.33
	N0	0.39	0.142002	0.28
	N0	0.426	0.155301	0.31
Invertase		Absorbance	Concentration	Invertase activity(mg·g-1·d-1)
	CK	0.456	2.87914	7.11
	CK	0.441	2.79893	6.97
	CK	0.526	3.25348	8.61
	N40	0.56	3.43529	9.34
	N40	0.464	2.92193	7.28
	N40	0.445	2.82032	6.88
	N20	0.459	2.89519	7.18
	N20	0.586	3.57433	9.89
	N20	0.612	3.71337	10.45
	N10	0.528	3.26417	8.65
	N10	0.666	4.00214	11.6
	N10	0.656	3.94866	11.39
	N0	0.687	4.11444	12.05
	N0	0.497	3.0984	7.99
	N0	0.695	4.15722	12.22
Phosphatase		Absorbance	Concentration	Phosphatase activity(mg·g-1·d-1)
	CK	1.411	0.561405	0.329118
	CK	1.166	0.463842	0.271923
	CK	1.353	0.538308	0.315578
	N40	1.368	0.544282	0.31908
	N40	1.211	0.481762	0.282428
	N40	1.503	0.598041	0.350595
	N20	1.393	0.554237	0.324916
	N20	1.053	0.418844	0.245543
	N20	1.652	0.657375	0.385379
	N10	1.292	0.514017	0.301337
	N10	1.565	0.62273	0.365069
	N10	1.281	0.509637	0.298769
	N0	1.093	0.434772	0.254881
	N0	1.358	0.540299	0.316745
	N0	1.766	0.702772	0.411993
Bacteria population（×106cfu·g-1）		1	2	3
	CK	8.5	8.3	8.2
	N0	10.6	11.1	10.3
	N10	11.9	11.8	12
	N20	9.7	10.4	10.5
	N40	8.7	8.8	8.6
Fungi population（×104cfu·g-1）		1	2	3
	CK	6.1	6	6.1
	N0	7.2	7.6	7.4
	N10	8.8	9	8.6
	N20	8	8.2	7.8
	N40	6.8	7.2	7.6
actinobacteria population（×105cfu·g-1）		1	2	3
	CK	8	8	8.2
	N0	12.4	12.6	12.8
	N10	12	12.2	12.2
	N20	10	10.2	10.6
	N40	9	9	9
Vine length(cm)		1	2	3
	CK	214	190	144
	N0	185	206	236
	N10	248	228	220
	N20	160	182	216
	N40	177	174	172
Number of branches		1	2	3
	CK	4.6	3.4	4
	N0	4.4	4.4	3.6
	N10	5	4.2	5.8
	N20	4.4	4.4	4.2
	N40	5.2	3.6	4
Number of storage roots per plant		1	2	3
	CK	2	2.375	1.81818
	N0	1.76471	2.55882	2.28125
	N10	2.11765	2.42424	2.28571
	N20	2.5625	1.58824	1.86111
	N40	2.54545	2.67647	2.11765
Fresh weight of vines and leaves per plant (kg)		1	2	3
	CK	0.744	0.336	0.244
	N0	0.294	0.327	0.348
	N10	0.364	0.487	0.504
	N20	0.524	0.314	0.404
	N40	0.7	0.2834	0.36
Yields(toone ha-1)		1	2	3
	CK	29.9	26.74	27.74
	N0	29.11	30.89	30.4
	N10	30.04	31.11	29.55
	N20	30.01	30.52	28.42
	N40	28.36	29.26	28.2
Disease Incidence(%)
	CK	55	50	60
	N0	35	35	20
	N10	25	25	35
	N20	40	35	50
	N40	30	35	45
Initial population（Individuals/100g soil）		1	2	3
	CK	50	60	60
	N0	110	90	80
	N10	130	170	160
	N20	80	80	20
	N40	160	50	60
Final population（Individuals/100g soil）		1	2	3
	CK	1020	1000	933
	N0	650	690	710
	N10	610	650	620
	N20	760	790	730
	N40	690	670	700
Biolog	AWCD
	1	2	3
CK	0.76	0.866	0.862
N0	0.903	1.052	0.925
N10	0.675	0.764	0.601
N20	1.036	1.067	1.14
N40	0.733	0.971	0.937
Biolog	shannon
	1	2	3
CK	2.946	3.134	2.979
N0	3.166	3.197	2.927
N10	3.021	3.045	2.807
N20	3.168	3.182	3.176
N40	3.094	3.175	2.975
Biolog	substrate richness(S)
	1	2	3
CK	21	23	24
N0	24	25	22
N10	22	22	18
N20	24	25	27
N40	23	27	24
Relative utilization ratios of the six kinds of carbon sources in Biolog
	1C				2CA				3AA				4P				5AC				6A
	1	2	3		1	2	3		1	2	3		1	2	3		1	2	3		1	2	3
CK	39.99	31.56	37.03		18.43	21.26	18.1		20.08	28.42	21.9		4.48	6.89	9.42		9.24	3.84	7.38		7.76	7.99	6.13
N0	40.68	42.98	40.06		15.36	13.82	16.79		19.89	19.6	17.49		9.87	9.15	10.52		4.2	5.06	4.49		9.98	9.36	10.62
N10	39.71	32.97	37.15		12.86	10.79	23.48		16.14	23.02	22.29		10.93	10.96	7.73		2.42	7.21	5.85		9.53	6.67	3.47
N20	36.49	39.04	47.34		17.79	17.68	18.24		20.91	18.52	13.74		8.24	13.44	8.53		9.73	6.86	6.58		6.81	4.41	5.53
N40	48.23	42.92	40.5		12	14.48	15.73		14.96	22.1	18.12		16.08	14.75	14.01		0	2.61	5.21		8.73	3.11	6.4
PCA(Biolog)
	A2	A3	A4	B1	B2	B3	B4	C1	C2	C3	C4	D1	D2	D3	D4	E1	E2	E3	E4	F1	F2	F3	F4	G1	G2	G3	G4	H1	H2	H3	H4
CK	0.215	1.863	1.365	2.221	0	1.291	1.894	1.12	0.53	1.003	1.362	0.525	2.193	1.113	1.032	0.398	0.74	2.206	0.721	0.108	2.18	0.683	0.902	0.19	0.659	0.261	0.84	0.544	0.748	0.602	1.423
N0	0.532	1.283	1.323	1.537	0.726	1.752	1.534	1.404	0.202	0.165	0.714	1.163	1.924	1.258	1.566	0.264	1.941	1.248	0.264	0.222	0.5	0.786	0.489	1.869	1.104	0.039	1.46	0.439	0.473	1.141	1.637
N10	0.08	1.775	1.351	2.764	0.023	1.776	1.903	1.042	1.555	0.139	0.71	1.524	1.339	1.462	1.885	0.401	1.664	2.39	0.4	0.095	0.711	1.047	0.103	0.3	1.529	0.1	0.818	0.091	0.503	0.295	1.216
N20	0.998	1.022	0.702	1.463	0.427	1.476	1.439	1.396	0.263	0.858	0.986	0.94	1.099	1.538	1.49	0.662	1.56	1.671	0.727	0.126	1.025	1.361	0.152	1.637	0.932	0.145	0.565	1.915	0.329	0.915	1.168
N40	1.516	1.54	0.795	1.608	0	0.874	1.418	1.492	0.125	0.179	0.976	1.272	1.762	0.629	1.659	1.66	1.594	1.347	0.52	0.21	0.707	0.471	0.336	1.905	1.807	0.066	0.445	1.141	0.524	0.872	1.442
